# Supplementary material for: Livestock husbandry in Islamic Cártama, Málaga, Spain: the micro and bioarchaeology of an open-air Fumier sequence
Source: Archaeol Anthropol Sci. 2025 Nov 20;17(12):236. doi: 10.1007/s12520-025-02345-w (PMC12634715; doi:10.1007/s12520-025-02345-w)
Supplement: Supplementary file 1 — Supplementary Material 1 [file 12520_2025_2345_MOESM1_ESM.xlsx]

## Sheet: Sup Tab 1 Sediment descriptions
Area	Deposit type	Sample	Context number	Microstrat Unit number	2023 Excavation UE	Basal Boundary	Particle size	C: F ratio	Sorting	Fine material	Groundmass	Colour	Related distibution	Microstructure	Inclusions: Orientation and Distribution
	Reworked discard and penning deposits	Upper (MM1) A	354	354a		Wavy, diffuse, anthropic	Sandy clay loam	70: 30	Unsorted	Calcitic and organic	Crystallitic and isotropic	PPL: greyish brown; XPL: golden brown.	Linked and coated/ Intergrain aggregate	Complex. Bridged. Well developed, unaccomodated, fine- med crumbs.	Mostly unoriented, unrelated. Random and unreferred. Occasional silicified dung elongated parallel to the basal boundary in microlaminations.
	Penning deposits in situ	Upper (MM1) A	354	354b	354.3	Wavy, diffuse, anthropic	Sand/ loamy sand	90: 10	Unsorted	Organic with calcitic ash	Isotropic and crystallitic	PPL: greyish brown/ very dark brown; XPL: yellowish brown/ golden brown/ very dark orange brown	Linked and coated	Spongey. Complex packing voids.	Mostly moderately to strongly oriented aligned parallel to the basal boundary.
	Penning deposits in situ: burnt	Upper (MM1) A	354	354c	345.4	Smooth, wavy	Sandy loam/ loamy sand	60: 40	Unsorted	Organic with calcitic ash	Isotropic and crystallitic	PPL: greyish brown/ light brown/ very dark brown; XPL: yellowish brown/ golden brown/ orange brown	Linked and coated	Spongey. Moderately to well developed, partially accommodated or unaccommodated fine crumbs. Lenticular platey peds, well developed.	Long articulated phytoliths (dendritics with papillae) and ash lenses are strongly oriented aligned to the basal boundary. Smaller organic segments (with elongate smooth phytoliths) and other materials are unoriented, unrelated, random and unreferred.
	Reworked discard and penning deposits	Upper (MM1) A	New	Na		N/A	Loamy sand	80:20	Unsorted	Calcitic ash	Crystallitic	PPL: light brown; XPL:golden/ yellowish brown.	Linked and coated/ Intergrain aggregate	Complex. Bridged. Well developed, unaccomodated, fine- med crumbs.	Unoriented, unrelated. Random and unreferred.
	Reworked discard and penning deposits	Upper (MM1) B	New	Na		Clear, wavy, diffuse in places	Loamy sand	80:20	Unsorted	Calcitic ash	Crystallitic	PPL: light brown; XPL:golden/ yellowish brown.	Linked and coated/ Intergrain aggregate	Complex. Bridged. Well developed, unaccomodated, fine- med crumbs.	Unoriented, unrelated. Random and unreferred.
	Mixed penning and discard material	Upper (MM1) B	New	Nb		Wavy, diffuse, anthropic	Loamy sand/ sandy clay loam	70:30	Unsorted	Ash, organic and mineral	Crystallitic and isotropic	PPL: light grey/ brown; XPL: golden brown	Linked and coated and embedded	Spongey. Moderately to well developed, partially accommodated or unaccommodated lenticular platey peds. Moderately developed, partially accomodated fine crumbs.	Long articulated phytolith lenses are strongly oriented aligned to the basal boundary. Other materials are unoriented, unrelated, random and unreferred.
	Reworked discard and penning deposits	Upper (MM1) B	New	Nc		N/A	Sandy clay loam/ loamy sand	70: 30	Unsorted	Ash, organic and mineral	Crystallitic and isotropic	PPL: light grey brown; XPL: golden brown, light orange brown	Embedded and intergrain aggregate in places.	Channels 5% Well developed, unaccomodated fine crumbs.	Mostly unoriented, unrelated. Random and unreferred. Some articulated phytoliths aligned parallel to the basal boundary in microlaminations.
	Reworked discard and penning deposits	Lower (MM2) A	354	354a	354.2	Wavy, diffuse, anthropic	Loamy sand	70:30	Unsorted	Ash, organic	Crystallitic and isotropic	PPL: greyish brown; XPL: Yellowish brown/ golden brown	Linked and coated/ Intergrain aggregate	Spongey. Well developed, unaccommodated, ultra fine- fine crumbs. Complex packing voids.	Unoriented, unrelated. Random and unreferred.
	Penning deposits in situ: burnt	Lower (MM2) A	354	354b	354.3	Wavy, diffuse, anthropic	Sand/ loamy sand	90: 10	Unsorted	Organic with calcitic ash	Isotropic and crystallitic	PPL: greyish brown/ very dark brown; XPL: yellowish brown/ golden brown/ very dark orange brown	Linked and coated	Spongey. Complex packing voids.	Mostly moderately to strongly oriented aligned parallel to the basal boundary.
	Penning deposits in situ: burnt	Lower (MM2) A	354	354c	354.4	Smooth, wavy	Sandy loam/ loamy sand	60: 40	Unsorted	Organic with calcitic ash	Isotropic and crystallitic	PPL: greyish brown/ light brown/ very dark brown; XPL: yellowish brown/ golden brown/ orange brown	Linked and coated	Spongey. Moderately to well developed, partially accommodated or unaccommodated fine crumbs. Lenticular platey peds, well developed.	Long articulated phytoliths (dendritics with papillae) and ash lenses are strongly oriented aligned to the basal boundary. Smaller organic segments (with elongate smooth phytoliths) and other materials are unoriented, unrelated, random and unreferred.
	Penning deposits in situ	Lower (MM2) A	354	354d		Wavy, diffuse, anthropic	Sand	90: 10	Unsorted	Organic	Isotropic	PPL: brown/ dark brown; XPL: reddy brown/ very dark reddy brown	Linked and coated	Spongey. Many lenticular platey peds, well developed.	Dung, moderately oriented aligned to basal boundary. Remainder of materials are unoriented, unrelated, random and unreferred.
	Reworked discard and penning deposits	Lower (MM2) B	354	354e		Wavy, diffuse, anthropic	Sand/ loamy sand	80: 20	Unsorted	Calcitic and organic	Crystallitic and isotropic	PPL: light brown/ dark brown; XPL: golden brown/ dark reddy brown.	Linked and coated	Spongey. Well developed, unaccommodated, fine crumbs. Complex packing voids.	Unoriented, unrelated. Random and unreferred.
	Mixed penning and discard material	Lower (MM2) B	354	354f		Wavy, diffuse, anthropic	Loamy sand	60: 40	Unsorted	Calcitic and organic	Crystallitic, isotropic, and dotted	PPL: light brown/ mid brown; XPL: yellowish brown/ mid greyish brown	Linked and coated	Spongey. Chambers 10%. Lenticular platey peds, moderately developed.	Long articulated phytoliths (including epidermis) and other inclusions are strongly oriented aligned to the basal boundary.
	Discard deposit	Lower (MM2) B	354	354g		N/A	Loamy sand	60: 40	Unsorted	Calcitic and organic	Crystallitic and isotropic	PPL: greyish brown/ light brown/ very dark brown; XPL: yellowish brown/ golden brown/ orange brown	Granic	Compound packing voids. Medium-coarse crumbs	Unoriented, unrelated. Random and unreferred.
Structure	Deposit type	Sample	Context number	MM Unit number		Basal Boundary	Particle size		Sorting	Fine material	Groundmass	Colour	Related distibution	Microstructure	Inclusions: Orientation and Distribution
	Deposit type	Sample	Slide number	Unit number		Basal Boundary	Particle size		Sorting	Fine material	Groundmass	Colour	Related distibution	Microstructure	Inclusions: Orientation and Distribution

## Sheet: Sup Tab 2 % Inclusions
Area	Deposit type	Sample number	Context	MM Unit number	Thickness on slide (cm)	Bedding	Rock Fragments											Minerals																	Building materials & Sediment aggregates								Micro-artefacts				Bioarch
							Flint	Heat affected flint	Sandstone	Schist	?Quartzite	?Banded ironstone	Granite	Basalt	Metamorphic rock	Limestone	Chalk	Calcite	Quartz	?Melted quartz	Aragonite	Microcline	Plagioclase	Quartzite	Gypsum	Muscovite	Biotite	Chlorite	Burnt glauconite?	Glauconite	Manganese	Iron	Arion granules	Calcitic earthworm granules	Bitumen roofing	Brick/Tile	Lime plaster	Gypsum plaster	Daub	Earthen floor/wall aggregate	Vesicular sediment	Sediment aggregate	Pottery	Metal Fe	Copper oxide fragments	Glass	Bone: unburnt	Bone: burnt	Calcined bone
	Reworked discard and penning deposits	Upper A	354	354a	1.5-3.2											*		*	**				*													*	*						*					*
	Penning deposits in situ	Upper A	354	354b	1.8-2.0											*		*	*																		*						*					*
	Penning deposits in situ: burnt	Upper A	354	354c	2.1-2.7													*	**																							*					*	*
	Reworked discard and penning deposits	Upper A	New	Na	1.0-2.0											*		*	***																		*						**				*	*
	Reworked discard and penning deposits	Upper B	New	Na	0.5-1.2											*		**	***					*													*
	Mixed penning and discard material	Upper B	New	Nb	5.5-5.8											*		*	**																		***						***
	Reworked discard and penning deposits	Upper B	New	Nc	1.8-2.8											*		*	***								*									***	**
	Reworked discard and penning deposits	Lower A	354	a	2,0-2,5											**			***				*			*								*			**						***					*
	Penning deposits in situ: burnt	Lower A	354	b	1,0-2,0													*	*				*
	Penning deposits in situ: burnt	Lower A	354	c	2,4-3,4											*		*	**																							*	*
	Penning deposits in situ	Lower A	354	d	2,0-2,5													*	**																							*
	Reworked discard and penning deposits	Lower B	354	e	1,5-2,5													*	**																								***					*
	Mixed penning and discard material	Lower B	354	f	3,5-4,0													***	**																													*
	Discard deposit	Lower B	354	g	3,5-4,0																																					******	*
[truncated: 34 more columns]

## Sheet: Sup Tab 3% Post dep alterations
Area	Deposit type	Sample number	Context	MM Unit number	Weathering																																	Decay		Trampling, shrink-swell etc.					Bioturbation
					Translocation																					Chemical alteration												Organic staining	Infillings	Microstructure effects						Excremental pedofeatures
					Impure clay coatings: unlaminated	Impure clay coatings fragmented: unlaminated	Dusty clay coatings: unlaminated	Dusty clay coatings fragmented: unlaminated	Silty Clay Coatings: moderately/ strongly orientated unlaminated	Silty Clay Coatings: compound	Silty clay coatings fragmented: microlaminated	Silty clay coatings fragmented: compound	Impure clay coatings: microlaminated	Impure clay coatings fragmented: microlaminated	Compound clay coatings	Compound clay coatings fragmented	Clay coatings unlaminated	Iron-amibodal nodules fragmented	Iron hypocoatings: fragmented	Iron hypocoatings: component weathering	Nucleic nodules	Concentric nodules fragmented	Iron- aggregate nodules	Iron- amorphous nodules	Iron- typic nodules	Gypsum crystal formation/ precipitation	Sodium silicate neoformation	Iron sulphides	Mica weathering	P staining	P nodules	Vivianite neomineral formation	Decalicified ash	Calcite root impregnation	Quera infillings	Calcite precipitation (hypo- and quasi-coatings)- roots. Reworked	Manganese neomineral formation			Lenticular platey peds	Crumbs or granules	SA Blocky peds	Cracks	Infillings	Mesofaunal / root bioturbation: channels and chambers	Earthworm internal chamber	Organic/ organo-mineral	Mite excrements	Earthworm granule
	Reworked discard and penning deposits	Upper A	354	354a																																					/
	Penning deposits in situ	Upper A	354	354b																																		●●
	Penning deposits in situ: burnt	Upper A	354	354c																																				/	/
	Reworked discard and penning deposits	Upper A	New	Na																													●					●●			/
	Reworked discard and penning deposits	Upper B	New	Na																																					/
	Mixed penning and discard material	Upper B	New	Nb																																		●●		/	/
	Reworked discard and penning deposits	Upper B	New	Nc																										●								●			/
	Reworked discard and penning deposits	Lower A	354	a																				●●														●●			/								●●
	Penning deposits in situ: burnt	Lower A	354	b																				●●														●●●
	Penning deposits in situ: burnt	Lower A	354	c																				●												●●●	●	●●		/	/
	Penning deposits in situ	Lower A	354	d																				●●														●●●●●		/
	Reworked discard and penning deposits	Lower B	354	e																											●●●●							●●●●			/
	Mixed penning and discard material	Lower B	354	f																				●●●							●						●●	●●	●●●	/					●●●
	Discard deposit	Lower B	354	g																																		●●			/
[truncated: 3 more columns]
