# Supplementary material for: Livestock husbandry in Islamic Cártama, Málaga, Spain: the micro and bioarchaeology of an open-air Fumier sequence
Source: Archaeol Anthropol Sci. 2025 Nov 20;17(12):236. doi: 10.1007/s12520-025-02345-w (PMC12634715; doi:10.1007/s12520-025-02345-w)
Supplement: Supplementary file 2 — Supplementary Material 2 [file 12520_2025_2345_MOESM2_ESM.xlsx]

## Sheet: RAW DATA
	Taxonomical/anatomical attribution	1	2	3	4	5	6	7	8	9	10	11	12	13	14	15	16
Acute	Grass inflorescence	4	1					3	1			1				4
Acute bulbosus	Grass leaves/stems	11	5		3	7	5	5	6	9		3	6	3	2	4	5
Blocky	Dicots wood/bark	2	1			3			1	1	3	1	1	1			1
Bulliform cuneiform	Grass leaves/stems	1	4	9			6	2		8	2	1	3	4	1	2
Crenate	Grass leaves/stems	2	2	1		4	1	2	4	6			1	3	1	4	3
Elongate dentate	Grass inflorescence	3					1	2		7	5	8	8	7	11	1	5
Elongate entire	Elongate	130	64	32	81	65	93	97	122	71	63	79	78	61	69	46	83
Elongate thick	Dicots wood/bark													1
Elongate sinuate	Grass leaves/stems	7	3	23	1	6	13	4	11	14	16	3	2	11	10	6	11
Elongate dendritic	Grass inflorescence	50	31	14	28	19	15	31	30	33	62	36	28	24	19	40	22
Elongate dentate/dendritic	Grass inflorescence	8	7	5	7	3	5	2			8
Elongate baculate	Grass inflorescence	9
Elongate tuberculate	Grass inflorescence					1		1	1				2	3		3
Elongate clavate	Grass inflorescence	7		2		2	2									1	8
Papillate	Grass inflorescence	13	4	4	9	14	4	6	9	4	19	11	6	6	10	9	8
Papillate base	Grass inflorescence		2	1	2		1	1	2			5			3		1
Polygonal scrobiculate (Cyperus)	Cyperaceae		3		4	2	1	1		1		2				2
Trapezoid	Pooideae subfamily	9	1		1					3	1		3	1			4
Rondel	Pooideae subfamily	69	49	24	56	54	29	43	36	51	41	44	40	51	56	45	40
Bilobate	Panicoideae subfamily	2	5	10	2	11	8	9	5	3	5	7	8	7	2	6	2
Cross	Panicoideae subfamily	1	1					2			1	1	1				1
Polylobate	Panicoideae subfamily							2
Saddle	Panicoideae subfamily	1	3	1	3	7	5	1	5	5	7		3	2	2
Spheroid psilate	Dicots wood/bark	18		1			3							1		2	5
Spheroid echinate	Arecaceae	15	27	128	13	12	29	6	9	10	9	9	13	21	13	29	12
Stoma	Monocots						1				2	1
Tracheary	Dicots wood/bark					1						1
TOTAL		362	213	255	210	211	222	220	242	226	244	213	203	207	199	204	211
