# Supplementary material for: Livestock husbandry in Islamic Cártama, Málaga, Spain: the micro and bioarchaeology of an open-air Fumier sequence
Source: Archaeol Anthropol Sci. 2025 Nov 20;17(12):236. doi: 10.1007/s12520-025-02345-w (PMC12634715; doi:10.1007/s12520-025-02345-w)
Supplement: Supplementary file 3 — Supplementary Material 3 [file 12520_2025_2345_MOESM3_ESM.xlsx]

## Sheet: Foglio1
	13	14	15	16	17	24	31	32	33	34	49	50	51	52	53	54
Poaceae							105	50	60	230		75		110	35	50
Cyperaceae									20						20	115
Poaceae/Cyperaceae																25
Cerealia							45			5						5
Asteraceae undiff.							4	90	20	5	50			75	20	130
Cichorieae									20		100	100			60
Caryophyllaceae								10
Malvaceae												5
Quercus								10	30
Tilia							5
Corylus
Pinus										5						1
Unknown pollen							15		210	75	50	15		15		30
Unknown NPP								140	40	20	50	70		30	165	115
Triletes spores									20
Trichuris eggs								10		5
